# Supplementary material for: Comprehensive analysis of protein acetyltransferases of human pathogen Mycobacterium tuberculosis
Source: Biosci Rep. 2019 Dec 20;39(12):BSR20191661. doi: 10.1042/BSR20191661 (PMC6923341; doi:10.1042/BSR20191661)
Supplement: Supplementary Tables S1-S5 [file BSR-2019-1661_supp1.zip]

Archive with 5 entries (5 files):
- BSR-2019-1661_suppST1.xlsx
- BSR-2019-1661_suppST2.xls
- BSR-2019-1661_suppST3.xlsx
- BSR-2019-1661_suppST4.xlsx
- BSR-2019-1661_suppST5.doc
