# Supplementary material for: Comprehensive analysis of protein acetyltransferases of human pathogen Mycobacterium tuberculosis
Source: Biosci Rep. 2019 Dec 20;39(12):BSR20191661. doi: 10.1042/BSR20191661 (PMC6923341; doi:10.1042/BSR20191661)
Supplement: Supplementary Tables S1-S5 [file BSR-2019-1661_supp1.zip › BSR-2019-1661_suppST1.xlsx]

## Sheet: Sheet1
Table S1. Different acetyltransferases present in M.tb proteome
Sr. No.	Function of Gene	Rv No	Protein Length	Name of Gene	Essential genes	Virulence factors	Succinylation	Acetylation	Glutarylation
1	intermediary metabolism and respiration	Rv0133	201	Acetyltransferase
2	lipid metabolism	Rv0243	440	Acetyl-CoA acetyltransferase			√	√
3	virulence, detoxification, adaptation	Rv0262c	181	Aminoglycoside 2'-N-acetyltransferase
4	intermediary metabolism and respiration	Rv0408	690	Phosphate acetyltransferase			√
5	lipid metabolism	Rv0859	403	Putative acyltransferase			√	√
6	lipid metabolism	Rv0914c	412	Acetyl-CoA acetyltransferase
7	information pathways	Rv0995	203	Ribosomal-protein-alanine acetyltransferase RimJ
8	lipid metabolism	Rv1074c	405	Acetyl-CoA acetyltransferase			√
9	lipid metabolism	Rv1135A	80	Acetyl-CoA acetyltransferase
10	lipid metabolism	Rv1323	389	Probable acetyl-CoA acetyltransferase			√	√
11	intermediary metabolism and respiration	Rv1653	404	Arginine biosynthesis bifunctional protein ArgJ	√
12	lipid metabolism	Rv1867	494	Acetyl-CoA acetyltransferase
13	intermediary metabolism and respiration	Rv2215	553	Dihydrolipoyllysine-residue acetyltransferase component of pyruvate dehydrogenase complex	√		√	√	√
14	intermediary metabolism and respiration	Rv2335	229	Serine acetyltransferase
15	intermediary metabolism and respiration	Rv3216	110
16	intermediary metabolism and respiration	Rv3341	379	Homoserine O-acetyltransferase	√
17	information pathways	Rv3420c	158	Alanine acetyltransferase
18	lipid metabolism	Rv3523	394	Acetyl-CoA acetyltransferase
19	lipid metabolism	Rv3546	391	Acetyl-CoA acetyltransferase	√			√
20	lipid metabolism	Rv3556c	386	Acetyl-CoA acetyltransferase			√	√
21	intermediary metabolism and respiration	Rv3566c	283	Arylamine N-acetyltransferase			√	√
22	intermediary metabolism and respiration	Rv3034c	300	Putative acetyltransferase
23	conserved hypotheticals	Rv0998	333	Acetyltransferase
24	intermediary metabolism and respiration	Rv2170	206	Acetyltransferase
25	cell wall and cell processes	Rv1565c	729	Acetyltransferase
26	intermediary metabolism and respiration	Rv0819	315	Mycothiol acetyltransferase
27	cell wall and cell processes	Rv1018c	495	Bifunctional protein GlmU	√		√
28	intermediary metabolism and respiration	Rv2867c	284	GCN5 family acetyltransferase
29	intermediary metabolism and respiration	Rv2669	156	Uncharacterized N-acetyltransferase
30	intermediary metabolism and respiration	Rv0919	166	GCN5 family acetyltransferase
31	intermediary metabolism and respiration	Rv0428c	302
32	intermediary metabolism and respiration	Rv2747	174	Amino-acid acetyltransferase	√
33		Rv3423.1	76	Histone acetyltransferase
34	lipid metabolism	Rv1347c	210	Lysine N-acyltransferase MbtK	√	√			√
35	intermediary metabolism and respiration	Rv0802c	218	Putative succinyl-CoA transferase
36	intermediary metabolism and respiration	Rv0730	242	GCN5-related N-acetyltransferase
37	intermediary metabolism and respiration	Rv3225c	474	GCN5-related N-acetyltransferase
38	intermediary metabolism and respiration	Rv3027c	281	GCN5-related N-acetyltransferase
39	intermediary metabolism and respiration	Rv2851c	156	UPF0039 protein Rv2851c
40	intermediary metabolism and respiration	Rv2775	153	GCN5-related N-acetyltransferase
41	virulence, detoxification, adaptation	Rv2416c	402	Enhanced intracellular survival protein		√	√
42	conserved hypotheticals	Rv1505c	221	Transferase (Uncharacterized protein)
43	intermediary metabolism and respiration	Rv0032	771	Putative 8-amino-7-oxononanoate synthase 2
44	conserved hypotheticals	Rv3700c	390	Probable hercynylcysteine sulfoxide lyase
45	intermediary metabolism and respiration	Rv3525c	174	Carbonic anhydrase
46	conserved hypotheticals	Rv3338	214	Uncharacterized protein
47	conserved hypotheticals	Rv2704	142	Conserved protein
