# Supplementary material for: Comprehensive analysis of protein acetyltransferases of human pathogen Mycobacterium tuberculosis
Source: Biosci Rep. 2019 Dec 20;39(12):BSR20191661. doi: 10.1042/BSR20191661 (PMC6923341; doi:10.1042/BSR20191661)
Supplement: Supplementary Tables S1-S5 [file BSR-2019-1661_supp1.zip › BSR-2019-1661_suppST2.xls]

## Sheet: Sheet1
Table S2. Omics data of acetyltransferases.
			Expression Changes
Rv No		Hypoxia A	Nutrient starvationB	THP1 cellsC	BM Macrophages D	Acid-nitrosative multi-stress E	Mice
Rv0133
Rv0243	fadA2
Rv0262c	aac
Rv0408	pta
Rv0859	fadA
Rv0914c
Rv0995	rimJ
Rv1074c	fadA3
Rv1135A
Rv1323	fadA4
Rv1653	argJ
Rv1867
Rv2215	dlaT
Rv2335	cysE
Rv3216
Rv3341	metA
Rv3420c	rimI
Rv3523	ltp3
Rv3546	fadA5
Rv3556c	fadA6
Rv3566c	nat
Rv3034c
Rv0998
Rv2170
Rv1565c
Rv0819	mshD
Rv1018c	glmU
Rv2867c
Rv2669
Rv0919
Rv0428c
Rv2747	argA
Rv3423.1
Rv1347c	mbtK
Rv0802c
Rv0730
Rv3225c
Rv3027c
Rv2851c
Rv2775
Rv2416c	eis
Rv1505c
Rv0032	bioF2
Rv3700c
Rv3525c
Rv3338
Rv2704
AVoskuil 2004
BBetts 2002			No expression change
CFontán 2007			Induced
DSchnappinger 2003			Down-regulated
ECossu 2013
