# Supplementary material for: Comprehensive analysis of protein acetyltransferases of human pathogen Mycobacterium tuberculosis
Source: Biosci Rep. 2019 Dec 20;39(12):BSR20191661. doi: 10.1042/BSR20191661 (PMC6923341; doi:10.1042/BSR20191661)
Supplement: Supplementary Tables S1-S5 [file BSR-2019-1661_supp1.zip › BSR-2019-1661_suppST3.xlsx]

## Sheet: Sheet1
	Table S3 List of species used in the analysis
Sr. no.	Species	Classification based on virulence	RefSeq	Protein	Size (Mb)
1	Mycobacterium tuberculosis H37Rv	True pathogen	NC_000962.3	3991	4.41
2	Mycobacterium bovis subsp.bovis AF2122/97	True pathogen	NC_002945.3	3918	4.35
3	Mycobacterium leprae TN	True pathogen	NC_002677.1	1605	3.27
4	Mycobacterium ulcerans Agy99	True pathogen	NC_008611.1	4160	5.63
5	Mycobacterium marinum M	True pathogen	NC_010612.1	5398	6.64
6	Mycobacterium canettii CIPT 140010059	True pathogen	NC_015848.1	3999	4.48
7	Mycobacterium africanum GM041182	True pathogen	NC_015758.1	3970	4.39
8	Mycobacterium avium 104	Opportunistic pathogen	NC_008595.1	5120	5.48
9	Mycobacterium intracellulare ATCC 13950	Opportunistic pathogen	NC_016946.1	4911	5.4
10	Mycobacterium avium subsp.paratuberculosis K-10	Opportunistic pathogen	NC_002944.2	4289	4.83
11	Mycobacterium smegmatis str. MC2 155	Non-pathogen	NC_008596.1	6717	6.99
12	Mycobacterium gilvum PYR-GCK	Non-pathogen	NC_009338.1	5175	5.62
13	Mycobacterium vanbaalenii PYR-1	Non-pathogen	NC_008726.1	5963	6.49
14	Mycobacterium tuberculosis H37Ra	Non-pathogen	NC_009525.1	4034	4.42
