# Supplementary material for: Comprehensive analysis of protein acetyltransferases of human pathogen Mycobacterium tuberculosis
Source: Biosci Rep. 2019 Dec 20;39(12):BSR20191661. doi: 10.1042/BSR20191661 (PMC6923341; doi:10.1042/BSR20191661)
Supplement: Supplementary Tables S1-S5 [file BSR-2019-1661_supp1.zip › BSR-2019-1661_suppST4.xlsx]

## Sheet: Sheet1
Table S4. Summary of homologous acetyltransferases of M.tb in other mycobacteria.
Rv No	Mycobacterium bovis subsp.bovis AF2122/97	Mycobacterium leprae TN	Mycobacterium ulcerans Agy99	Mycobacterium marinum M	Mycobacterium canettii CIPT 140010059	Mycobacterium africanum GM041182	Mycobacterium avium 104	Mycobacterium intracellulare ATCC 13950	Mycobacterium avium subsp.paratuberculosis K-10	Mycobacterium smegmatis str. MC2 155	Mycobacterium gilvum PYR-GCK	Mycobacterium vanbaalenii PYR-1	Mycobacterium tuberculosis H37Ra
Rv0133	﹢	—	—	﹢	﹢	﹢	—	—	—	﹢	﹢	﹢	﹢
Rv0243	﹢	﹢	﹢	﹢	﹢	﹢	﹢	﹢	﹢	﹢	﹢	﹢	﹢
Rv0262c	﹢	﹢	﹢	﹢	﹢	﹢	—	—	—	﹢	﹢	﹢	﹢
Rv0408	﹢	—	—	﹢	﹢	﹢	﹢	﹢	﹢	﹢	﹢	﹢	﹢
Rv0859	﹢	﹢	﹢	﹢	﹢	﹢	﹢	﹢	﹢	﹢	﹢	﹢	﹢
Rv0914c	﹢	—	—	﹢	﹢	﹢	—	﹢	—	﹢	﹢	﹢	﹢
Rv0995	﹢	﹢	﹢	﹢	﹢	﹢	﹢	﹢	﹢	﹢	﹢	﹢	﹢
Rv1074c	﹢	—	﹢	﹢	﹢	﹢	﹢	﹢	﹢	﹢	﹢	﹢	﹢
Rv1135A	﹢	—	﹢	﹢	﹢	﹢	﹢	﹢	﹢	﹢	﹢	﹢	﹢
Rv1323	﹢	﹢	﹢	﹢	﹢	﹢	﹢	﹢	﹢	﹢	﹢	﹢	﹢
Rv1653	﹢	﹢	﹢	﹢	﹢	﹢	﹢	﹢	﹢	﹢	﹢	﹢	﹢
Rv1867	﹢	—	﹢	﹢	﹢	﹢	﹢	﹢	﹢	﹢	﹢	﹢	﹢
Rv2215	﹢	﹢	﹢	﹢	﹢	﹢	﹢	﹢	﹢	﹢	—	﹢	﹢
Rv2335	﹢	﹢	﹢	﹢	﹢	﹢	﹢	﹢	﹢	﹢	﹢	﹢	﹢
Rv3216	﹢	﹢	﹢	﹢	﹢	﹢	—	﹢	﹢	﹢	—	—	﹢
Rv3341	﹢	﹢	﹢	﹢	﹢	﹢	﹢	﹢	﹢	﹢	﹢	﹢	﹢
Rv3420c	﹢	﹢	﹢	﹢	﹢	﹢	﹢	﹢	﹢	﹢	﹢	—	﹢
Rv3523	﹢	—	﹢	﹢	﹢	﹢	﹢	﹢	﹢	﹢	﹢	﹢	﹢
Rv3546	﹢	—	﹢	﹢	﹢	﹢	﹢	—	﹢	﹢	﹢	﹢	﹢
Rv3556c	﹢	—	﹢	﹢	﹢	﹢	﹢	﹢	﹢	﹢	﹢	﹢	﹢
Rv3566c	﹢	—	﹢	﹢	﹢	﹢	﹢	﹢	﹢	﹢	﹢	﹢	﹢
Rv3034c	﹢	﹢	﹢	﹢	﹢	﹢	﹢	﹢	﹢	﹢	﹢	﹢	﹢
Rv0998	﹢	﹢	﹢	﹢	﹢	﹢	﹢	﹢	﹢	﹢	﹢	﹢	﹢
Rv2170	﹢	﹢	﹢	﹢	﹢	﹢	﹢	﹢	﹢	﹢	﹢	﹢	﹢
Rv1565c	﹢	﹢	﹢	﹢	﹢	﹢	﹢	﹢	﹢	﹢	﹢	﹢	﹢
Rv0819	﹢	﹢	﹢	﹢	﹢	﹢	﹢	﹢	﹢	﹢	﹢	﹢	﹢
Rv1018c	﹢	﹢	﹢	﹢	﹢	﹢	﹢	﹢	﹢	﹢	﹢	﹢	﹢
Rv2867c	﹢	﹢	﹢	﹢		﹢	﹢	﹢	﹢	﹢	﹢	﹢	﹢
Rv2669	﹢	—	﹢	﹢	﹢	﹢	﹢	﹢	﹢	﹢	﹢	﹢	﹢
Rv0919	﹢	—	—	—	﹢	﹢	—	—	—	—	﹢	—	﹢
Rv0428c	﹢	—	—	﹢	﹢	﹢	﹢	﹢	﹢	﹢	﹢	﹢	﹢
Rv2747	﹢	﹢	﹢	﹢	﹢	﹢	﹢	﹢	﹢	﹢	﹢	﹢	﹢
Rv3423.1	—	—	—	—	—	—	—	—	—	—	—	—	—
Rv1347c	﹢	﹢	﹢	﹢	﹢	﹢	﹢	﹢	﹢	﹢	﹢	﹢	﹢
Rv0802c	﹢	—	﹢	﹢	﹢	﹢	—	﹢	—	—	—	—	﹢
Rv0730	﹢	﹢	﹢	﹢	﹢	﹢	﹢	﹢	﹢	﹢	﹢	﹢	﹢
Rv3225c	﹢	—	—	﹢	﹢	﹢	—	—	—	—	—	—	﹢
Rv3027c	﹢	—	﹢	﹢	﹢	﹢	﹢	﹢	﹢	﹢	﹢	﹢	﹢
Rv2851c	﹢	﹢	﹢	﹢	﹢	﹢	﹢	﹢	﹢	﹢	﹢	﹢	﹢
Rv2775	﹢	—	﹢	﹢	—	﹢	—	—	—	—	—	—	﹢
Rv2416c	﹢	—	—	﹢	﹢	﹢	﹢	﹢	﹢	﹢	﹢	﹢	﹢
Rv1505c	﹢	—	—	﹢	﹢	﹢	—	—	—	—	—	—	﹢
Rv0032	﹢	—	—	—	﹢	﹢	—	—	—	—	—	—	﹢
Rv3700c	﹢	﹢	﹢	﹢	﹢	﹢	﹢	﹢	﹢	﹢	﹢	﹢	﹢
Rv3525c	﹢	—	﹢	﹢	﹢	﹢	﹢	﹢	﹢	—	—	—	﹢
Rv3338	﹢	﹢	﹢	﹢	﹢	﹢	﹢	﹢	﹢	﹢	﹢	﹢	﹢
Rv2704	﹢	﹢	﹢	﹢	﹢	﹢	﹢	﹢	﹢	﹢	﹢	﹢	﹢

## Sheet: Sheet2
Table S4. Summary of homologous acetyltransferases of M.tb in other mycobacteria.
Rv No	Mycobacterium bovis subsp.bovis AF2122/97	Mycobacterium leprae TN	Mycobacterium ulcerans Agy99	Mycobacterium marinum M	Mycobacterium canettii CIPT 140010059	Mycobacterium africanum GM041182	Mycobacterium avium 104	Mycobacterium intracellulare ATCC 13950	Mycobacterium avium subsp.paratuberculosis K-10	Mycobacterium smegmatis str. MC2 155	Mycobacterium gilvum PYR-GCK	Mycobacterium vanbaalenii PYR-1	Mycobacterium tuberculosis H37Ra
Rv0133	0.99	—	—	0.75	1	1	—	—	—	—	—	—	1
Rv0243	1	0.88	0.91	0.91	1	1	0.88	0.89	—	﹢	﹢	﹢	1
Rv0262c	1	0.79	0.86	0.92	1	1	—	—	—	﹢	﹢	﹢	1
Rv0408	0.99	—	—	0.82	0.99	0.99	0.8	—	0.8	﹢	﹢	﹢	1
Rv0859	0.99	0.95	0.93	0.94	0.99	0.99	0.9	—	0.9	﹢	﹢	﹢	1
Rv0914c	1	—	—	0.87	0.99	1	—	0.86	—	﹢	﹢	﹢	1
Rv0995	1	—	—	—	1	1	﹢	﹢	﹢	﹢	﹢	﹢	1
Rv1074c	﹢	—	﹢	﹢	﹢	﹢	﹢	﹢	﹢	﹢	﹢	﹢	1
Rv1135A	﹢	—	﹢	﹢	﹢	﹢	﹢	﹢	﹢	﹢	﹢	﹢	1
Rv1323	﹢	﹢	﹢	﹢	﹢	﹢	﹢	﹢	﹢	﹢	﹢	﹢	1
Rv1653	﹢	﹢	﹢	﹢	﹢	﹢	﹢	﹢	﹢	﹢	﹢	﹢	1
Rv1867	﹢	—	﹢	﹢	﹢	﹢	﹢	﹢	﹢	﹢	﹢	﹢	1
Rv2215	﹢	﹢	﹢	﹢	﹢	﹢	﹢	﹢	﹢	﹢	—	﹢	1
Rv2335	﹢	﹢	﹢	﹢	﹢	﹢	﹢	﹢	﹢	﹢	﹢	﹢	1
Rv3216	﹢	﹢	﹢	﹢	﹢	﹢	—	﹢	﹢	﹢	—	—	1
Rv3341	﹢	﹢	﹢	﹢	﹢	﹢	﹢	﹢	﹢	﹢	﹢	﹢	1
Rv3420c	﹢	﹢	﹢	﹢	﹢	﹢	﹢	﹢	﹢	﹢	﹢	—	1
Rv3523	﹢	—	﹢	﹢	﹢	﹢	﹢	﹢	﹢	﹢	﹢	﹢	1
Rv3546	﹢	—	﹢	﹢	﹢	﹢	﹢	—	﹢	﹢	﹢	﹢	1
Rv3556c	﹢	—	﹢	﹢	﹢	﹢	﹢	﹢	﹢	﹢	﹢	﹢	1
Rv3566c	﹢	—	﹢	﹢	﹢	﹢	﹢	﹢	﹢	﹢	﹢	﹢	1
Rv3034c	﹢	﹢	﹢	﹢	﹢	﹢	﹢	﹢	﹢	﹢	﹢	﹢	1
Rv0998	﹢	﹢	﹢	﹢	﹢	﹢	﹢	﹢	﹢	﹢	﹢	﹢	1
Rv2170	﹢	﹢	﹢	﹢	﹢	﹢	﹢	﹢	﹢	﹢	﹢	﹢	1
Rv1565c	﹢	﹢	﹢	﹢	﹢	﹢	﹢	﹢	﹢	﹢	﹢	﹢	1
Rv0819	﹢	﹢	﹢	﹢	﹢	﹢	﹢	﹢	﹢	﹢	﹢	﹢	1
Rv1018c	﹢	﹢	﹢	﹢	﹢	﹢	﹢	﹢	﹢	﹢	﹢	﹢	1
Rv2867c	﹢	﹢	﹢	﹢		﹢	﹢	﹢	﹢	﹢	﹢	﹢	1
Rv2669	﹢	—	﹢	﹢	﹢	﹢	﹢	﹢	﹢	﹢	﹢	﹢	1
Rv0919	﹢	—	—	—	﹢	﹢	—	—	—	—	﹢	—	1
Rv0428c	﹢	—	—	﹢	﹢	﹢	﹢	﹢	﹢	﹢	﹢	﹢	1
Rv2747	﹢	﹢	﹢	﹢	﹢	﹢	﹢	﹢	﹢	﹢	﹢	﹢	1
Rv3423.1	—	—	—	—	—	—	—	—	—	—	—	—	—
Rv1347c	﹢	﹢	﹢	﹢	﹢	﹢	﹢	﹢	﹢	﹢	﹢	﹢	1
Rv0802c	﹢	—	﹢	﹢	﹢	﹢	—	﹢	—	—	—	—	1
Rv0730	﹢	﹢	﹢	﹢	﹢	﹢	﹢	﹢	﹢	﹢	﹢	﹢	1
Rv3225c	﹢	—	—	﹢	﹢	﹢	—	—	—	—	—	—	1
Rv3027c	﹢	—	﹢	﹢	﹢	﹢	﹢	﹢	﹢	﹢	﹢	﹢	1
Rv2851c	﹢	﹢	﹢	﹢	﹢	﹢	﹢	﹢	﹢	﹢	﹢	﹢	1
Rv2775	﹢	—	﹢	﹢	—	﹢	—	—	—	—	—	—	1
Rv2416c	﹢	—	—	﹢	﹢	﹢	﹢	﹢	﹢	﹢	﹢	﹢	1
Rv1505c	﹢	—	—	﹢	﹢	﹢	—	—	—	—	—	—	1
Rv0032	﹢	—	—	—	﹢	﹢	—	—	—	—	—	—	1
Rv3700c	﹢	﹢	﹢	﹢	﹢	﹢	﹢	﹢	﹢	﹢	﹢	﹢	1
Rv3525c	﹢	—	﹢	﹢	﹢	﹢	﹢	﹢	﹢	—	—	—	1
Rv3338	﹢	﹢	﹢	﹢	﹢	﹢	﹢	﹢	﹢	﹢	﹢	﹢	1
Rv2704	﹢	﹢	﹢	﹢	﹢	﹢	﹢	﹢	﹢	﹢	﹢	﹢	1
